# Supplementary material for: ZebraMap: A Multimodal Rare Disease Knowledge Map with Automated Data Aggregation & LLM-Enriched Information Extraction Pipeline
Source: Diagnostics (Basel). 2025 Dec 29;16(1):107. doi: 10.3390/diagnostics16010107 (PMC12785374; doi:10.3390/diagnostics16010107)
Supplement: Supplementary file 1 [file diagnostics-16-00107-s001.zip]

Archive with 1 entries (1 files):
- diagnostics-4023876-supplementary.pdf
